# Supplementary material for: Correlation of Electrophysiological and Fluorescence-Based Measurements of Modulator Efficacy in Nasal Epithelial Cultures Derived from People with Cystic Fibrosis
Source: Cells. 2023 Apr 17;12(8):1174. doi: 10.3390/cells12081174 (PMC10136647; doi:10.3390/cells12081174)
Supplement: Supplementary file 1 [file cells-12-01174-s001.zip]

Archive with 1 entries (1 files):
- cells-2291722-supplementary.pdf
